# Supplementary material for: Optimizing hypertension prediction using ensemble learning approaches
Source: PLoS One. 2024 Dec 23;19(12):e0315865. doi: 10.1371/journal.pone.0315865 (PMC11666061; doi:10.1371/journal.pone.0315865)
Supplement: S1 Text — (TXT) [file pone.0315865.s005.txt]

## LR
# Import necessary libraries
import pandas as pd
from sklearn.model_selection import train_test_split, GridSearchCV
from sklearn.linear_model import LogisticRegression
from sklearn.metrics import confusion_matrix, classification_report
import matplotlib.pyplot as plt
import seaborn as sns

# Load the data and convert HTN to a categorical variable
data = pd.read_csv("HP(ADASYN)update.csv")
data["HTN"] = data["HTN"].astype("category")

# Define features and target
X = data.drop("HTN", axis=1)  # Features
y = data["HTN"]  # Target variable

# Split data into train and test sets (70% train, 30% test)
X_train, X_test, y_train, y_test = train_test_split(X, y, test_size=0.3, random_state=1, stratify=y)

# Further split the training set into training and validation sets (70% training, 30% validation)
X_train_final, X_val, y_train_final, y_val = train_test_split(X_train, y_train, test_size=0.3, random_state=1, stratify=y_train)

rkf = RepeatedKFold(n_splits=10, n_repeats=3, random_state=1)
# grid search
param_grid = {
    'C': [0.01, 0.1, 1, 10, 100],
    'penalty': ['l1', 'l2'],  # Regularization term
    'solver': ['liblinear']  # Solver that supports both l1 and l2
}

# GridSearchCV with cross-validation
grid_search = GridSearchCV(
    LogisticRegression(max_iter=1000), 
    param_grid, 
    cv=rkf, 
    scoring='accuracy', 
    n_jobs=-1, 
    verbose=2
)

# Train the logistic regression model with grid search using the training data
grid_search.fit(X_train_final, y_train_final)

# Print the best model and its parameters
print("Best parameters found: ", grid_search.best_params_)
print("Best cross-validation accuracy: {:.2f}".format(grid_search.best_score_))

# Train the final logistic regression model with the optimal hyperparameters
best_logreg_model = grid_search.best_estimator_

# Make predictions on the validation set to evaluate model performance
predictions_val = best_logreg_model.predict(X_val)
print("\nValidation Set Performance:")
print(classification_report(y_val, predictions_val))

# Make predictions on the test set
predictions_logreg = best_logreg_model.predict(X_test)
print("\nTest Set Performance:")
print(classification_report(y_test, predictions_logreg))


##LGBM
# Import necessary libraries
from lightgbm import LGBMClassifier

# Define the hyperparameter grid for LGBM
param_grid = {
    'num_leaves': [31, 50, 100],
    'learning_rate': [0.01, 0.05, 0.1],
    'n_estimators': [100, 200, 500]
}

# Set up the GridSearchCV with cross-validation
grid_search = GridSearchCV(
    LGBMClassifier(), 
    param_grid, 
    cv=rkf, 
    scoring='accuracy', 
    n_jobs=-1, 
    verbose=2
)

# Train the LGBM model with grid search using the training data
grid_search.fit(X_train_final, y_train_final)

# Print the best model and its parameters
print("Best parameters found: ", grid_search.best_params_)
print("Best cross-validation accuracy: {:.2f}".format(grid_search.best_score_))

# Train the final LGBM model with the optimal hyperparameters
best_lgbm_model = grid_search.best_estimator_

# Make predictions on the validation set to evaluate model performance
predictions_val = best_lgbm_model.predict(X_val)
print("\nValidation Set Performance:")
print(classification_report(y_val, predictions_val))

# Make predictions on the test set
predictions_lgbm = best_lgbm_model.predict(X_test)
print("\nTest Set Performance:")
print(classification_report(y_test, predictions_lgbm))


##ANN
# Import necessary libraries
from tensorflow.keras.models import Sequential
from tensorflow.keras.layers import Dense
from tensorflow.keras.wrappers.scikit_learn import KerasClassifier
from tensorflow.keras.optimizers import Adam
import numpy as np


# Function to create the ANN model
def create_model(learning_rate=0.01, neurons=32):
    model = Sequential()
    model.add(Dense(neurons, input_dim=X_train.shape[1], activation='relu'))
    model.add(Dense(neurons, activation='relu'))
    model.add(Dense(1, activation='sigmoid'))  # Binary classification output layer
    model.compile(optimizer=Adam(learning_rate=learning_rate), loss='binary_crossentropy', metrics=['accuracy'])
    return model

# Wrap the Keras model with KerasClassifier for compatibility with scikit-learn
model = KerasClassifier(build_fn=create_model, verbose=0)

# Define the hyperparameter grid for the ANN
param_grid = {
    'learning_rate': [0.001, 0.01, 0.1],
    'neurons': [32, 64, 128],
    'batch_size': [16, 32, 64],
    'epochs': [50, 100]
}

# Set up the GridSearchCV with cross-validation
grid_search = GridSearchCV(
    estimator=model, 
    param_grid=param_grid, 
    cv=rkf,  
    scoring='accuracy', 
    n_jobs=-1, 
    verbose=2
)

# Train the ANN model with grid search using the training data
grid_search.fit(X_train_final, y_train_final)

# Print the best model and its parameters
print("Best parameters found: ", grid_search.best_params_)
print("Best cross-validation accuracy: {:.2f}".format(grid_search.best_score_))

# Train the final ANN model with the optimal hyperparameters
best_ann_model = grid_search.best_estimator_

# Make predictions on the validation set to evaluate model performance
predictions_val = best_ann_model.predict(X_val)
print("\nValidation Set Performance:")
print(classification_report(y_val, predictions_val))

# Make predictions on the test set
predictions_ann = best_ann_model.predict(X_test)
print("\nTest Set Performance:")
print(classification_report(y_test, predictions_ann))

## RF
# Import necessary libraries
from sklearn.ensemble import RandomForestClassifier

# Define the hyperparameter grid for Random Forest
param_grid = {
    'n_estimators': [100, 200, 500],
    'max_features': ['auto', 'sqrt', 'log2'],
    'max_depth': [None, 10, 20, 30],
    'min_samples_split': [2, 5, 10],
    'min_samples_leaf': [1, 2, 4]
}

# Set up the GridSearchCV with cross-validation
grid_search = GridSearchCV(
    RandomForestClassifier(random_state=1), 
    param_grid, 
    cv=rkf, 
    scoring='accuracy', 
    n_jobs=-1, 
    verbose=2
)

# Train the Random Forest model with grid search using the training data
grid_search.fit(X_train_final, y_train_final)

# Print the best model and its parameters
print("Best parameters found: ", grid_search.best_params_)
print("Best cross-validation accuracy: {:.2f}".format(grid_search.best_score_))

# Train the final Random Forest model with the optimal hyperparameters
best_rf_model = grid_search.best_estimator_

# Make predictions on the validation set to evaluate model performance
predictions_val = best_rf_model.predict(X_val)
print("\nValidation Set Performance:")
print(classification_report(y_val, predictions_val))

# Make predictions on the test set
predictions_rf = best_rf_model.predict(X_test)
print("\nTest Set Performance:")
print(classification_report(y_test, predictions_rf))

##XGB

# Import necessary libraries
from xgboost import XGBClassifier

# Define the hyperparameter grid for XGBoost
param_grid = {
    'n_estimators': [100, 200, 500],
    'max_depth': [3, 6, 9],
    'learning_rate': [0.01, 0.05, 0.1],
    'subsample': [0.8, 0.9, 1.0],
    'colsample_bytree': [0.8, 0.9, 1.0]
}

# Set up the GridSearchCV with cross-validation
grid_search = GridSearchCV(
    XGBClassifier(use_label_encoder=False, eval_metric='logloss', random_state=1), 
    param_grid, 
    cv=rkf, 
    scoring='accuracy', 
    n_jobs=-1, 
    verbose=2
)

# Train the XGBoost model with grid search using the training data
grid_search.fit(X_train_final, y_train_final)

# Print the best model and its parameters
print("Best parameters found: ", grid_search.best_params_)
print("Best cross-validation accuracy: {:.2f}".format(grid_search.best_score_))

# Train the final XGBoost model with the optimal hyperparameters
best_xgb_model = grid_search.best_estimator_

# Make predictions on the validation set to evaluate model performance
predictions_val = best_xgb_model.predict(X_val)
print("\nValidation Set Performance:")
print(classification_report(y_val, predictions_val))

# Make predictions on the test set
predictions_xgb = best_xgb_model.predict(X_test)
print("\nTest Set Performance:")
print(classification_report(y_test, predictions_xgb))

## Staking model
# Define the base learners for stacking
base_learners = [
    ('lr', best_logreg_model),
    ('rf', best_rf_model),
    ('xgb', best_xgb_model),
    ('ann', best_ann_model),
    ('lgbm',best_lgbm_model )
]

# Define the meta-model (Logistic Regression)
meta_model = LogisticRegression(random_state=1)

# Create the StackingClassifier
stacking_clf = StackingClassifier(
    estimators=base_learners,
    final_estimator=meta_model,
    cv=10,
    n_jobs=-1,
    verbose=2
)

# Train the stacking model using the training data
stacking_clf.fit(X_train_final, y_train_final)

# Evaluate the performance of the stacked model on the validation set
predictions_val = stacking_clf.predict(X_val)
print("\nValidation Set Performance:")
print(classification_report(y_val, predictions_val))

# Make predictions on the test set
predictions_stacking = stacking_clf.predict(X_test)
print("\nTest Set Performance:")
print(classification_report(y_test, predictions_stacking))

##ROC
models = [
    ('Stacking',stacking_clf),
    ('LGBM',best_lgbm_model ),
    ('RF', best_rf_model),
    ('XGB', best_xgb_model),
    ('ANN', best_ann_model),
    ('LR', best_logreg_model),
    
    
    
    
]
fig = plt.figure(figsize=(4, 3)) 
for model_name, model in models:
    if model_name == 'XGBoost':
        y_pred_proba = model.predict_proba(X_test)[:, 1]
    else:
        y_pred_proba = model.predict_proba(X_test)[:, 1]
    
    fpr, tpr, _ = roc_curve(y_test, y_pred_proba)
    roc_auc = auc(fpr, tpr)
    plt.plot(fpr, tpr, label=f'{model_name} (AUC = {roc_auc:.2f}) ')

plt.plot([0, 1], [0, 1], 'k--')
plt.xlabel('1-Specificity')
plt.ylabel('Sensitivity')
plt.legend(loc='lower right', prop={'size': 6})
plt.show()
fig.savefig('ROC(5th).tiff', format = 'tiff' ,dpi=700,bbox_inches='tight')

## SHAP

from shap.explainers import KernelExplainer
explainer = KernelExplainer(stacking_clf.predict, X_test)  # KernelExplainer for stacking_model
shap_values = explainer.shap_values(X_test)

import matplotlib.pyplot as plt
import shap  
# Create the SHAP summary plot
shap.summary_plot(shap_values, X_test, feature_names=X.columns, show= False)
# Save the plot as an image
plt.savefig('shap.summary_plot.png') 
